# Supplementary material for: Building a Boot Camp: Pediatric Residency Preparatory Course Design Workshop and Tool Kit
Source: MedEdPORTAL. 2019 Dec 13;15:10860. doi: 10.15766/mep_2374-8265.10860 (PMC7010200; doi:10.15766/mep_2374-8265.10860)
Supplement: Supplementary file 1 — A. Boot Camp Workshop Presentation.pptx B. Review of Existing Boot Camp Literature.docx C. Institutional Needs Assessment Worksheet.docx D. Recommended Content List and Session Prioritization Worksheet.docx E. Schedule Worksheet and Sample Schedules.docx F. Module Design Worksheet and Planning Resources.docx G. Selected MedEdPORTAL Boot Camp Resources.docx H. Workshop Feedback Surveys.docx I. Facilitator Guide.docx [file mep-15-10860-s001.zip]

Archive with 10 entries (10 files):
- _Educational_Summary_Report_10860.pdf
- A. Boot Camp Workshop Presentation.pptx
- B. Review of Existing Boot Camp Literature.docx
- C. Institutional Needs Assessment Worksheet.docx
- D. Recommended Content List and Session Prioritization Worksheet.docx
- E. Schedule Worksheet and Sample Schedules.docx
- F. Module Design Worksheet and Planning Resources.docx
- G. Selected MedEdPORTAL Boot Camp Resources.docx
- H. Workshop Feedback Surveys.docx
- I. Facilitator Guide.docx
